# Supplementary material for: The impact of the novel coronavirus disease (COVID-19) pandemic on drug overdose-related deaths in the United States and Canada: a systematic review of observational studies and analysis of public health surveillance data
Source: Subst Abuse Treat Prev Policy. 2021 Nov 29;16:87. doi: 10.1186/s13011-021-00423-5 (PMC8628272; doi:10.1186/s13011-021-00423-5)
Supplement: Supplementary file 3 — Additional File 3. Provides data to support the results pertaining to the percentage change analyses reported in the main text of the manuscript [file 13011_2021_423_MOESM3_ESM.xlsx]

## Sheet: Summary of Data Avaliability
Country	Jurisdiction	Avaialbility
United States of America	Connecitut	Q1 2020 - Q3 2020
United States of America	Indiana	Q1 2019 – Q2 2020
United States of America	Louisana	Q1 2019 - Q2 2019; Q1 2020 - Q2 2020
United States of America	Maine	Q1 2019 – Q2 2020
United States of America	Massachusetts	Q1 2020 - Q3 2020
United States of America	Mississippi	Q1 2019 – Q2 2020
United States of America	New Hampshire	Q1 2020 - Q3 2020
United States of America	New Jersey	Q1 2020 - Q3 2020
United States of America	Rhode Island	Q1 2020 - Q3 2020
United States of America	Vermont	Q1 2020 - Q3 2020
United States of America	Virginia	Q1 2019 – Q2 2020
United States of America	Washington	Q1 2019 – Q2 2020
Canada	Canada	Q1 2019 - Q2 2020
Canada	Alberta	Q1 2019 – Q2 2020
Canada	British Columbia	Q1 2019 – Q3 2020
Canada	Quebec	Q1 2019 – Q3 2020

## Sheet: Connecitut (US)
Jurisdiction
Connecitut (United States)
Data
Year	Quarter	Total Deaths	Q2 vs. Q1 2020	Q3 vs Q1 2020	Q3 vs Q2 2020	Q1 2020 vs Q1 2019	Q2 2020 vs Q2 2019	Q3 2020 vs Q3 2019	Q1-Q2 2020 vs Q1-Q2 2019	Q1-Q3 2020 vs Q1-Q3 2019
2019	Q1	244	25	18	-5.6	22.9508	22.9508	1.14286	22.9508	14.4605
2019	Q2	305
2019	Q3	350
2019	Q4	300
2020	Q1	300
2020	Q2	375
2020	Q3	354

## Sheet: Indiana (US)
Jurisdiction
Indiana (United States)
Data
Year	Quarter	Total Deaths	Q2 vs. Q1 2020	Q3 vs Q1 2020	Q3 vs Q2 2020	Q1 2020 vs Q1 2019	Q2 2020 vs Q2 2019	Q3 2020 vs Q3 2019	Q1-Q2 2020 vs Q1-Q2 2019	Q1-Q3 2020 vs Q1-Q3 2019
2019	Q1	407	20.6452	-	-	14.2506	36.165	-	25.2747	-
2019	Q2	412
2019	Q3	423
2019	Q4	453
2020	Q1	465
2020	Q2	561
2020	Q3	-

## Sheet: Louisana (US)
Jurisdiction
Louisiana (United States)
Data
Year	Quarter	Total Deaths	Q2 vs. Q1 2020	Q3 vs Q1 2020	Q3 vs Q2 2020	Q1 2020 vs Q1 2019	Q2 2020 vs Q2 2019	Q3 2020 vs Q3 2019	Q1-Q2 2020 vs Q1-Q2 2019	Q1-Q3 2020 vs Q1-Q3 2019
2019	Q1	268	32.6471	-	-	26.8657	62.2302	-	44.8718	-
2019	Q2	278
2019	Q3	-
2019	Q4	-
2020	Q1	340
2020	Q2	451
2020	Q3	-

## Sheet: Maine (US)
Jurisdiction
Maine (United States)
Data
Year	Quarter	Total Deaths	Q2 vs. Q1 2020	Q3 vs Q1 2020	Q3 vs Q2 2020	Q1 2020 vs Q1 2019	Q2 2020 vs Q2 2019	Q3 2020 vs Q3 2019	Q1-Q2 2020 vs Q1-Q2 2019	Q1-Q3 2020 vs Q1-Q3 2019
2019	Q1	74	3.14961	-	-	71.6216	28.4314	-	46.5909	-
2019	Q2	102
2019	Q3	101
2019	Q4	103
2020	Q1	127
2020	Q2	131
2020	Q3	-

## Sheet: Massachusetts (US)
Jurisdiction
Massachusetts (United States)
Data
Year	Quarter	Total Deaths	Q2 vs. Q1 2020	Q3 vs Q1 2020	Q3 vs Q2 2020	Q1 2020 vs Q1 2019	Q2 2020 vs Q2 2019	Q3 2020 vs Q3 2019	Q1-Q2 2020 vs Q1-Q2 2019	Q1-Q3 2020 vs Q1-Q3 2019
2019	Q1	493	17.8	-14.4	-27.3345	1.41988	18.9899	-14.0562	10.2227	2.08614
2019	Q2	495
2019	Q3	498
2019	Q4	536
2020	Q1	500
2020	Q2	589
2020	Q3	428

## Sheet: Mississippi (US)
Jurisdiction
Mississippi (United States)
Data
Year	Quarter	Total Deaths	Q2 vs. Q1 2020	Q3 vs Q1 2020	Q3 vs Q2 2020	Q1 2020 vs Q1 2019	Q2 2020 vs Q2 2019	Q3 2020 vs Q3 2019	Q1-Q2 2020 vs Q1-Q2 2019	Q1-Q3 2020 vs Q1-Q3 2019
2019	Q1	51	60	-	-	-41.1765	-18.6441	-	-29.0909	-
2019	Q2	59
2019	Q3	48
2019	Q4	39
2020	Q1	30
2020	Q2	48
2020	Q3	-

## Sheet: New Hampshire (US)
Jurisdiction
New Hampshire (United States)
Data
Year	Quarter	Total Deaths	Q2 vs. Q1 2020	Q3 vs Q1 2020	Q3 vs Q2 2020	Q1 2020 vs Q1 2019	Q2 2020 vs Q2 2019	Q3 2020 vs Q3 2019	Q1-Q2 2020 vs Q1-Q2 2019	Q1-Q3 2020 vs Q1-Q3 2019
2019	Q1	112	4.6729	-27.1028	-30.3571	-4.46429	14.2857	-15.2174	4.28571	-1.65563
2019	Q2	98
2019	Q3	92
2019	Q4	113
2020	Q1	107
2020	Q2	112
2020	Q3	78

## Sheet: New Jersey (US)
Jurisdiction
New Jersey (United States)
Data
Year	Quarter	Total Deaths	Q2 vs. Q1 2020	Q3 vs Q1 2020	Q3 vs Q2 2020	Q1 2020 vs Q1 2019	Q2 2020 vs Q2 2019	Q3 2020 vs Q3 2019	Q1-Q2 2020 vs Q1-Q2 2019	Q1-Q3 2020 vs Q1-Q3 2019
2019	Q1	658	2.15463	-8.11153	-10.0496	19.9088	14.6515	-11.4774	17.1932	6.42202
2019	Q2	703
2019	Q3	819
2019	Q4	839
2020	Q1	789
2020	Q2	806
2020	Q3	725

## Sheet: Rhode Island (US)
Jurisdiction
Rhode Island (United States)
Data
Year	Quarter	Total Deaths	Q2 vs. Q1 2020	Q3 vs Q1 2020	Q3 vs Q2 2020	Q1 2020 vs Q1 2019	Q2 2020 vs Q2 2019	Q3 2020 vs Q3 2019	Q1-Q2 2020 vs Q1-Q2 2019	Q1-Q3 2020 vs Q1-Q3 2019
2019	Q1	77	5.31915	11.7021	6.06061	22.0779	25.3165	41.8919	23.7179	29.5652
2019	Q2	79
2019	Q3	74
2019	Q4	78
2020	Q1	94
2020	Q2	99
2020	Q3	105

[truncated: 7 more sheets: Vermont (US), Virginia (US), Washington (US), Canada, Alberta (Canada), British Columbia (Canada), Quebec (Canada)]
